# Supplementary material for: Systematic Modeling of Risk-Associated Copy Number Alterations in Cancer
Source: Int J Mol Sci. 2024 Sep 27;25(19):10455. doi: 10.3390/ijms251910455 (PMC11477427; doi:10.3390/ijms251910455)
Supplement: Supplementary file 1 [file ijms-25-10455-s001.zip]

Archive with 76 entries (76 files):
- Supp File 1 - Model-Signatures.docx
- __MACOSX/._Supp File 1 - Model-Signatures.docx
- LUSCSignatureV12-sinSombreado.pdf
- __MACOSX/._LUSCSignatureV12-sinSombreado.pdf
- MESOSignatureV12-sinSombreado.pdf
- __MACOSX/._MESOSignatureV12-sinSombreado.pdf
- OVSignatureV12-sinSombreado.pdf
- __MACOSX/._OVSignatureV12-sinSombreado.pdf
- PAADSignatureV12-sinSombreado.pdf
- __MACOSX/._PAADSignatureV12-sinSombreado.pdf
- PCPGSignatureV12-sinSombreado.pdf
- __MACOSX/._PCPGSignatureV12-sinSombreado.pdf
- PRADSignatureV12-sinSombreado.pdf
- __MACOSX/._PRADSignatureV12-sinSombreado.pdf
- READSignatureV12-sinSombreado.pdf
- __MACOSX/._READSignatureV12-sinSombreado.pdf
- SARCSignatureV12-sinSombreado.pdf
- __MACOSX/._SARCSignatureV12-sinSombreado.pdf
- SKCMSignatureV12-sinSombreado.pdf
- __MACOSX/._SKCMSignatureV12-sinSombreado.pdf
- STADSignatureV12-sinSombreado.pdf
- __MACOSX/._STADSignatureV12-sinSombreado.pdf
- STESSignatureV12-sinSombreado.pdf
- __MACOSX/._STESSignatureV12-sinSombreado.pdf
- TGCTSignatureV12-sinSombreado.pdf
- __MACOSX/._TGCTSignatureV12-sinSombreado.pdf
- THCASignatureV12-sinSombreado.pdf
- __MACOSX/._THCASignatureV12-sinSombreado.pdf
- THYMSignatureV12-sinSombreado.pdf
- __MACOSX/._THYMSignatureV12-sinSombreado.pdf
- UCECSignatureV12-sinSombreado.pdf
- __MACOSX/._UCECSignatureV12-sinSombreado.pdf
- UCSSignatureV12-sinSombreado.pdf
- __MACOSX/._UCSSignatureV12-sinSombreado.pdf
- UVMSignatureV12-sinSombreado.pdf
- __MACOSX/._UVMSignatureV12-sinSombreado.pdf
- ACCSignatureV12-sinSombreado.pdf
- __MACOSX/._ACCSignatureV12-sinSombreado.pdf
- BLCASignatureV12-sinSombreado.pdf
- __MACOSX/._BLCASignatureV12-sinSombreado.pdf
- BRCASignatureV12-sinSombreado.pdf
- __MACOSX/._BRCASignatureV12-sinSombreado.pdf
- CESCSignatureV12-sinSombreado.pdf
- __MACOSX/._CESCSignatureV12-sinSombreado.pdf
- CHOLSignatureV12-sinSombreado.pdf
- __MACOSX/._CHOLSignatureV12-sinSombreado.pdf
- COADREADSignatureV12-sinSombreado.pdf
- __MACOSX/._COADREADSignatureV12-sinSombreado.pdf
- COADSignatureV12-sinSombreado.pdf
- __MACOSX/._COADSignatureV12-sinSombreado.pdf
- DLBCSignatureV12-sinSombreado.pdf
- __MACOSX/._DLBCSignatureV12-sinSombreado.pdf
- ESCASignatureV12-sinSombreado.pdf
- __MACOSX/._ESCASignatureV12-sinSombreado.pdf
- GBMLGGSignatureV12-sinSombreado.pdf
- __MACOSX/._GBMLGGSignatureV12-sinSombreado.pdf
- GBMSignatureV12-sinSombreado.pdf
- __MACOSX/._GBMSignatureV12-sinSombreado.pdf
- HNSCSignatureV12-sinSombreado.pdf
- __MACOSX/._HNSCSignatureV12-sinSombreado.pdf
- KICHSignatureV12-sinSombreado.pdf
- __MACOSX/._KICHSignatureV12-sinSombreado.pdf
- KIPANSignatureV12-sinSombreado.pdf
- __MACOSX/._KIPANSignatureV12-sinSombreado.pdf
- KIRCSignatureV12-sinSombreado.pdf
- __MACOSX/._KIRCSignatureV12-sinSombreado.pdf
- KIRPSignatureV12-sinSombreado.pdf
- __MACOSX/._KIRPSignatureV12-sinSombreado.pdf
- LAMLSignatureV12-sinSombreado.pdf
- __MACOSX/._LAMLSignatureV12-sinSombreado.pdf
- LGGSignatureV12-sinSombreado.pdf
- __MACOSX/._LGGSignatureV12-sinSombreado.pdf
- LIHCSignatureV12-sinSombreado.pdf
- __MACOSX/._LIHCSignatureV12-sinSombreado.pdf
- LUADSignatureV12-sinSombreado.pdf
- __MACOSX/._LUADSignatureV12-sinSombreado.pdf
